# Supplementary material for: Transcriptomics in Rare Minnow (Gobiocypris rarus) towards Attenuated and Virulent Grass Carp Reovirus Genotype II Infection
Source: Animals (Basel). 2023 Jun 4;13(11):1870. doi: 10.3390/ani13111870 (PMC10251909; doi:10.3390/ani13111870)
Supplement: Supplementary file 1 [file animals-13-01870-s001.zip › Table S1.xlsx]

## Sheet: Sheet1
The summary of de novo assembly of transcriptomic profiles of rare minnow
	Total length(bp)	Total number	Average length(bp)	Longest(bp)	GC content(%)	N50(bp)
Unigene	78387729	62638	1127	26603	43.587	2385
