# Supplementary material for: Transcriptomics in Rare Minnow (Gobiocypris rarus) towards Attenuated and Virulent Grass Carp Reovirus Genotype II Infection
Source: Animals (Basel). 2023 Jun 4;13(11):1870. doi: 10.3390/ani13111870 (PMC10251909; doi:10.3390/ani13111870)
Supplement: Supplementary file 1 [file animals-13-01870-s001.zip › Table S2.xlsx]

## Sheet: Sheet1
Summary statistics of sequencing data in the transcriptomes of rare minnow
Sample	Raw Reads	Clean Reads	Clean Base(bp)	Q20(%)	Q30(%)	Mapped(%)
C-S-1	45712534	45527732	6796854403	0.9805	0.9443	0.8611
C-S-2	37509056	37351428	5583043860	0.9776	0.9365	0.8606
C-S-3	42999892	42802338	6393236346	0.9753	0.9316	0.8642
C-L-1	42303650	42115858	6293980629	0.9759	0.933	0.8713
C-L-2	39756078	39574504	5915338231	0.933	0.9314	0.8673
C-L-3	43622982	43444904	6489610571	0.978	0.937	0.8603
A-S-1	39428028	39273142	5871527523	0.98	0.9421	0.8692
A-S-2	48744976	48744976	7247691558	0.9773	0.9358	0.8656
A-S-3	43258234	43038316	6427119515	0.9745	0.9298	0.8769
A-L-1	55574930	55318254	8268782309	0.9794	0.9399	0.8723
A-L-2	44225868	44017934	6583453167	0.9764	0.9335	0.8628
A-L-3	43114276	42942640	6418021780	0.9805	0.9426	0.8686
V-S-1	43837036	43627374	6518057731	0.9796	0.941	0.8778
V-S-2	38363584	38190760	5701150726	0.9769	0.9344	0.8725
V-S-3	38234716	38070266	5682410027	0.9776	0.9367	0.8796
V-L-1	40998448	40790324	6088608905	0.9796	0.9407	0.856
V-L-2	52066150	51873444	7749019026	0.9817	0.9462	0.8597
V-L-3	44145408	43967378	6573258627	0.9791	0.9394	0.859
