# Supplementary material for: Transcriptomics in Rare Minnow (Gobiocypris rarus) towards Attenuated and Virulent Grass Carp Reovirus Genotype II Infection
Source: Animals (Basel). 2023 Jun 4;13(11):1870. doi: 10.3390/ani13111870 (PMC10251909; doi:10.3390/ani13111870)
Supplement: Supplementary file 1 [file animals-13-01870-s001.zip › Table S3.xlsx]

## Sheet: Sheet1
Summary of unigenes annotation of the spleen and liver of rare minnow
Database	Number of annotated unigenes	Percentage of annotated unigenes
NR	30016	0.4792
Swiss-Prot	20782	0.3318
GO	16224	0.259
KEGG	28188	0.45
Annotated in at least one database	30238	0.4827
